# Supplementary material for: A Global Perspective of Racial–Ethnic Inequities in Dental Caries: Protocol of Systematic Review
Source: Int J Environ Res Public Health. 2022 Jan 26;19(3):1390. doi: 10.3390/ijerph19031390 (PMC8835154; doi:10.3390/ijerph19031390)
Supplement: Supplementary file 1 [file ijerph-19-01390-s001.zip]

Archive with 1 entries (1 files):
- ijerph-1519213-supplementary.pdf
